# Supplementary material for: Sulfur as a proxy for identifying coast-inland human mobility in Northern Iberia during Late Prehistory
Source: PLoS One. 2025 Aug 28;20(8):e0330249. doi: 10.1371/journal.pone.0330249 (PMC12393764; doi:10.1371/journal.pone.0330249)
Supplement: S1-7 Tables — (XLSX) [file pone.0330249.s002.xlsx]

## Sheet: Summary
STable1	Dataset with carbon, nitrogen and sulfur isotopic data of the archaeological sites included in this study
STable2	Descriptive statistics of stable isotope values of humans and animals by region
STable3	Descriptive statistics of stable isotope values of humans by period
STable4	Descriptive statistics of stable isotope values of animals by period
STable5	Statistical correlations between stable isotope values by period
STable6	Statistical comparisons between coastal/inland groups by stable isotopes and period
STable7	Regression matrix with site data of each variable used for sulfur isoscaping

## Sheet: STable1
STable 1. Dataset with carbon, nitrogen and sulfur isotopic data of the archaeological sites included in this study.
Sample ID	S-UC	Site	Region	Level	Culture	Culture2	Element	Species	Species2	Sex	Age	d13C	d15N	d34S	Collagen_yield	C-RATE	N-RATE	S-RATE	C/N	C/S	N/S	References d13C/d15N	References d34S
ES01	S-UC 341	El Espinoso	Coastal	Surface	Late Bronze Age	Late Bronze Age	Ulna	Homo sapiens	Humans		Adult	-15.0479	10.4148	15.7603	7.86905	41.6497	15.3529	0.190645	3.16497	582.579	184.071	González-Rabanal et al 2022	González-Rabanal et al 2022
ES02	S-UC 342	El Espinoso	Coastal	Surface	Late Bronze Age	Late Bronze Age	Ulna	Homo sapiens	Humans		Adult	-16.4857	9.33679	14.34	13.5051	42.278	15.7052	0.198675	3.14063	567.467	180.686	González-Rabanal et al 2022	González-Rabanal et al 2022
ES03	S-UC 343	El Espinoso	Coastal	Surface	Late Bronze Age	Late Bronze Age	Ulna	Homo sapiens	Humans		Adult	-15.1696	9.25381	14.7882	13.8289	44.9843	16.6219	0.212917	3.15738	563.404	178.44	González-Rabanal et al 2022	González-Rabanal et al 2022
ES04	S-UC 344	El Espinoso	Coastal	Surface	Late Bronze Age	Late Bronze Age	Ulna	Homo sapiens	Humans		Juvenil	-14.0361	9.52376	16.8865	13.1034	45.5403	17.0317	0.209299	3.1195	580.226	186	González-Rabanal et al 2022	González-Rabanal et al 2022
ES05	S-UC 345	El Espinoso	Coastal	Surface	Late Bronze Age	Late Bronze Age	Ulna	Homo sapiens	Humans		Adult	-15.4684	9.32	14.3806	14.4267	43.67	16.1	0.209092	3.16449	556.948	175.999	González-Rabanal et al 2022	González-Rabanal et al 2022
ES06	S-UC 346	El Espinoso	Coastal	Surface	Late Bronze Age	Late Bronze Age	Ulna	Homo sapiens	Humans		Adult	-15.0052	9.98296	14.7986	7.63529	37.9157	13.802	0.228547	3.20497	442.397	138.035	González-Rabanal et al 2022	González-Rabanal et al 2022
ES07	S-UC 347	El Espinoso	Coastal	Surface	Late Bronze Age	Late Bronze Age	Ulna	Homo sapiens	Humans		Adult	-15.7473	9.66905	15.1345	11.2	45.5141	16.7774	0.201191	3.16497	603.263	190.606	González-Rabanal et al 2022	González-Rabanal et al 2022
ES08	S-UC 348	El Espinoso	Coastal	Surface	Late Bronze Age	Late Bronze Age	Ulna	Homo sapiens	Humans		Adult	-16.595	9.37052	13.9888	8.57143	43.5329	16.1297	0.21701	3.14874	534.941	169.89	González-Rabanal et al 2022	González-Rabanal et al 2022
ES09	S-UC 349	El Espinoso	Coastal	Surface	Late Bronze Age	Late Bronze Age	Ulna	Homo sapiens	Humans		Adult	-14.8969	9.67159	14.63	14.5181	44.6883	16.5167	0.213831	3.15658	557.303	176.553	González-Rabanal et al 2022	González-Rabanal et al 2022
ES10	S-UC 350	El Espinoso	Coastal	Surface	Late Bronze Age	Late Bronze Age	Ulna	Homo sapiens	Humans		Adolescent	-14.9657	9.22	14.3436	8.60563	38.24	14.03	0.195475	3.17985	521.669	164.055	González-Rabanal et al 2022	González-Rabanal et al 2022
ES11	S-UC 351	El Espinoso	Coastal	Surface	Late Bronze Age	Late Bronze Age	Ulna	Homo sapiens	Humans		Infant	-14.7271	9.05047	14.6005	11.0128	44.1487	16.2358	0.224299	3.17242	524.879	165.451	González-Rabanal et al 2022	González-Rabanal et al 2022
ES12	S-UC 352	El Espinoso	Coastal	Surface	Late Bronze Age	Late Bronze Age	Ulna	Homo sapiens	Humans		Adult	-17.8259	9.16978	13.92	8.36364	43.2916	15.9368	0.223862	3.1692	515.692	162.72	González-Rabanal et al 2022	González-Rabanal et al 2022
ES13	S-UC 353	El Espinoso	Coastal	Surface	Late Bronze Age	Late Bronze Age	Ulna	Homo sapiens	Humans		Infant	-17.1424	10.0836	15.2665	10.9412	47.5203	17.5646	0.231803	3.15637	546.674	173.197	González-Rabanal et al 2022	González-Rabanal et al 2022
ES14	S-UC 354	El Espinoso	Coastal	Surface	Late Bronze Age	Late Bronze Age	Ulna	Homo sapiens	Humans		Adult	-15.3713	9.46596	15.4579	6.40909	38.6719	14.2064	0.197498	3.17585	522.158	164.415	González-Rabanal et al 2022	González-Rabanal et al 2022
ES15	S-UC 355	El Espinoso	Coastal	Surface	Late Bronze Age	Bronze Age	Metacarpal	Bos taurus	Animals		Adult	-22.09	4.30002	16.242	9.87097	44.82	16.65	0.183145	3.14054	652.599	207.798	González-Rabanal et al 2022	González-Rabanal et al 2022
ES16	S-UC 356	El Espinoso	Coastal	Surface	Late Bronze Age	Bronze Age	Rib	Ovis aries/Capra hircus	Animals		Adult	-20.5744	3.70279	13.4895	5.31343	40.0509	14.5317	0.146313	3.21545	729.959	227.016	González-Rabanal et al 2022	González-Rabanal et al 2022
HO01	S-UC 713	El Hondón	Coastal	Surface	Late Neolithic	Neolithic	Cranium	Homo sapiens	Humans		Adult	-20.44	9.4	7.3588	3.59709	27.49	10.26	0.116302	3.12589	630.313	201.643	Unpublished	Unpublished
HO02	S-UC 714	El Hondón	Coastal	Surface	Late Neolithic	Neolithic	Cranium	Homo sapiens	Humans		Adult	-21.12	9.72	14.0732	5.18812	35.04	13.04	0.127032	3.13497	735.561	234.631	Unpublished	Unpublished
HO03	S-UC 715	El Hondón	Coastal	Surface	Late Neolithic	Neolithic	Maxillae	Homo sapiens	Humans		Adult	-20.97	9.75	12.6349	5.22302	42.88	15.88	0.180256	3.15029	634.359	201.365	Unpublished	Unpublished
HO04	S-UC 716	El Hondón	Coastal	Surface	Late Neolithic	Neolithic	Cranium	Canis familiaris	Animals		Adult	-18.62	9.4	15.9391	8.56734	40.26	15.08	0.193247	3.11472	555.559	178.366	Unpublished	Unpublished
HO05	S-UC 717	El Hondón	Coastal	Surface	Late Neolithic	Neolithic	Tibia	Sus domesticus	Animals		Subadult	-17.36	6.24	17.6256	10.4365	43.77	16.27	0.171345	3.1386	681.199	217.039	Unpublished	Unpublished
HO06	S-UC 718	El Hondón	Coastal	Surface	Late Neolithic	Neolithic	Vertebra	Bos taurus	Animals		Adult	-22.49	5.52	17.1258	3.30699	29.88	11.07	0.196236	3.14905	406.043	128.941	Unpublished	Unpublished
HO07	S-UC 719	El Hondón	Coastal	Surface	Late Neolithic	Neolithic	Tibia	Ovis aries/Capra hircus	Animals		Subadult	-21.27	5.26	18.094	9.23837	41.38	15.35	0.199206	3.14506	553.932	176.128	Unpublished	Unpublished
LAC09	S-UC 09	Abrigo de la Castañera	Coastal	105	Early Bronze Age	Bronze Age	Ulna	Homo sapiens	Humans	M	Adult	-20.8108	9.27162	2.90963	6.4498	33.2804	11.3129	0.315129	3.43212	281.624	82.0554	Jones et al 2019	Unpublished
LAC10	S-UC 10	Abrigo de la Castañera	Coastal	2	Early Bronze Age	Bronze Age	Mandible	Homo sapiens	Humans	F	Adult	-21.2965	9.5121	15.2706	10.9877	40.3135	15.0215	0.1855	3.131	579.529	185.094	Jones et al 2019	Unpublished
LAC11	S-UC 11	Abrigo de la Castañera	Coastal	105	Early Bronze Age	Bronze Age	Rib	Homo sapiens	Humans	M	Adult	-20.5461	10.0493	2.05611	9.00574	34.8112	12.7929	0.268542	3.17466	345.681	108.888	Jones et al 2019	Unpublished
LAC01	S-UC 01	Abrigo de la Castañera	Coastal	3	Early Bronze Age	Bronze Age	Cranium	Sus domesticus	Animals		Adult	-22.0111	5.24093	12.2511	4.88542	32.8957	11.9893	0.164557	3.20103	533.079	166.533	Jones et al 2019	Unpublished
LAC06	S-UC 06	Abrigo de la Castañera	Coastal	105	Early Bronze Age	Bronze Age	Mandible	Sus domesticus	Animals		Adult	-21.1899	4.84793	14.0688	14.3019	41.4485	15.3543	0.187118	3.14938	590.694	187.559	Jones et al 2019	Unpublished
LAC08	S-UC 08	Abrigo de la Castañera	Coastal	2	Early Bronze Age	Bronze Age	Fibula	Sus domesticus	Animals		Adult	-22.9754	3.01766	14.5756	15.3901	38.8812	14.332	0.177199	3.16504	585.124	184.871	Jones et al 2019	Unpublished
LAC07	S-UC 07	Abrigo de la Castañera	Coastal	105	Early Bronze Age	Bronze Age	Scapula	Ovis aries/Capra hircus	Animals		Adult	-21.6184	3.71371	-3.71249	5.8	31.2725	11.4648	0.31395	3.18231	265.626	83.4696	Jones et al 2019	Unpublished
FR01	S-UC 443	La Fragua	Coastal	Trench	Early Bronze Age	Bronze Age	Humerus	Homo sapiens	Humans	M	Adult	-20.4	9.2	14.7538	11.0789	36.5	13.2	0.2122	3.22601	458.687	142.184	González-Rabanal et al 2022	González-Rabanal et al 2022
LL01	S-UC 357	La Llana	Coastal	Surface	Middle Bronze Age	Bronze Age	Coxal bone	Homo sapiens	Humans	M	Adult	-21.1141	9.23295	14.5495	8.17708	44.3671	16.0812	0.221087	3.21877	535.139	166.256	González-Rabanal et al 2022	González-Rabanal et al 2022
AV01	S-UC 359	Los Avellanos I	Coastal	Surface	Chalcolithic	Chalcolithic	Cranium	Homo sapiens	Humans		Adult	-20.8535	8.67412	9.64608	9.1	42.0372	15.4277	0.263026	3.17892	426.191	134.068	González-Rabanal et al 2020	González-Rabanal et al 2020
AV02	S-UC 360	Los Avellanos I	Coastal	Surface	Late Neolithic	Neolithic	Cranium	Homo sapiens	Humans		Adult	-20.9212	9.07735	4.60086	7.2	41.8437	15.4737	0.378081	3.15487	295.13	93.5474	González-Rabanal et al 2020	González-Rabanal et al 2020
AV03	S-UC 361	Los Avellanos I	Coastal	Surface	Chalcolithic	Chalcolithic	Cranium	Homo sapiens	Humans		Adult	-21.2523	9.27865	13.49	14.5	45.8389	17.2705	0.189466	3.09654	645.167	208.351	González-Rabanal et al 2020	González-Rabanal et al 2020
AV04	S-UC 441	Los Avellanos I	Coastal	Surface	Chalcolithic	Chalcolithic	Radius/ulna	Ovis aries/Capra hircus	Animals		Adult	-21.4398	4.74591	13.6892	6.0625	34.4349	12.2334	0.192542	3.28396	476.917	145.226	González-Rabanal et al 2020	González-Rabanal et al 2020
AVE01	S-UC 362	Los Avellanos II	Coastal	Surface	Chalcolithic	Chalcolithic	Femur	Homo sapiens	Humans		Adult	-20.9906	8.91812	14.3514	8.3	43.9073	16.1655	0.188864	3.1688	619.949	195.641	González-Rabanal et al 2020	González-Rabanal et al 2020
AVE03	S-UC 364	Los Avellanos II	Coastal	Surface	Chalcolithic	Chalcolithic	Femur	Homo sapiens	Humans	M	Adult	-20.75	8.89465	13.4258	3.1	23.6358	8.57512	0.322653	3.21572	195.346	60.7473	González-Rabanal et al 2020	González-Rabanal et al 2020
AVE04	S-UC 365	Los Avellanos II	Coastal	Surface	Chalcolithic	Chalcolithic	Femur	Homo sapiens	Humans	F	Adult	-20.46	8.81508	10.5273	5.4	38.497	14.2257	0.199634	3.15719	514.234	162.877	González-Rabanal et al 2020	González-Rabanal et al 2020
AVE05	S-UC 366	Los Avellanos II	Coastal	Surface	Chalcolithic	Chalcolithic	Femur	Homo sapiens	Humans	F	Adult	-20.7617	9.25353	13.4833	12.1	43.5835	16.4264	0.209766	3.09546	554.058	178.991	González-Rabanal et al 2020	González-Rabanal et al 2020
AVE02	S-UC 363	Los Avellanos II	Coastal	Surface	Chalcolithic	Chalcolithic	Femur	Bos taurus	Animals		Adult	-21.9008	4.37484	14.7965	11.6	42.2476	15.6427	0.238212	3.15092	472.941	150.096	González-Rabanal et al 2020	González-Rabanal et al 2020
AVE06	S-UC 442	Los Avellanos II	Coastal	Surface	Chalcolithic	Chalcolithic	Mandible	Sus domesticus	Animals		Subadult	-17.5827	7.1	14.5516	20.6667	41.84	15.67	0.230602	3.11508	483.834	155.32	González-Rabanal et al 2020	González-Rabanal et al 2020
FC01	S-UC 279	Fuente Celada	Inland	53	Chalcolithic	Chalcolithic	Femur	Homo sapiens	Humans	M	Adult	-19.3261	8.85637	10.4611	5.73684	36.9552	13.4893	0.188022	3.1962	524.126	163.984	Jones et al 2019	Unpublished
FC02	S-UC 280	Fuente Celada	Inland	53	Chalcolithic	Chalcolithic	Femur	Homo sapiens	Humans	M	Adult	-19.2158	9.24158	10.5428	2.98485	31.9825	11.6174	0.160532	3.21181	531.275	165.413	Jones et al 2019	Unpublished
FC03	S-UC 281	Fuente Celada	Inland	193	Chalcolithic	Chalcolithic	Rib	Homo sapiens	Humans	F	Adolescent	-19.4617	8.34342	9.0789	6.90476	38.1988	14.1397	0.19569	3.15177	520.533	165.156	Jones et al 2019	Unpublished
FC04	S-UC 282	Fuente Celada	Inland	193	Chalcolithic	Chalcolithic	Coxal bone	Bos taurus	Animals		Adult	-20.6085	4.82357	11.0018	9.75385	40.5111	14.7977	0.186442	3.19393	579.428	181.416	Jones et al 2019	Unpublished
FC06	S-UC 284	Fuente Celada	Inland	321	Chalcolithic	Chalcolithic	Radius	Bos taurus	Animals		Adult	-20.7713	5.27994	9.47695	4.18841	35.81	12.9522	0.162438	3.22557	587.874	182.255	Jones et al 2019	Unpublished
FC07	S-UC 285	Fuente Celada	Inland	381	Chalcolithic	Chalcolithic	Femur	Bos taurus	Animals		Adult	-20.4296	4.89706	5.20562	1.72727	31.8484	11.6072	0.142212	3.20114	597.199	186.558	Jones et al 2019	Unpublished
FC08	S-UC 286	Fuente Celada	Inland	241	Chalcolithic	Chalcolithic	Tibia	Bos taurus	Animals		Adult	-21.3202	5.44312	7.47547	3.71642	41.043	15.1815	0.160057	3.15407	683.809	216.802	Jones et al 2019	Unpublished
FC09	S-UC 287	Fuente Celada	Inland	241	Chalcolithic	Chalcolithic	Tibia	Ovis aries	Animals		Adult	-20.3497	5.75144	4.16797	3.65217	36.1478	13.2675	0.157039	3.17862	613.821	193.109	Jones et al 2019	Unpublished
FC10	S-UC 288	Fuente Celada	Inland	423	Chalcolithic	Chalcolithic	Radius	Ovis aries/Capra hircus	Animals		Adult	-20.6698	6.77431	8.57954	12.2951	44.0147	16.5344	0.181738	3.10567	645.832	207.953	Jones et al 2019	Unpublished
FC11	S-UC 289	Fuente Celada	Inland	424	Chalcolithic	Chalcolithic	Tibia	Ovis aries/Capra hircus	Animals		Adult	-20.5105	4.25679	11.5161	12.5479	42.6551	15.8547	0.195077	3.13877	583.088	185.77	Jones et al 2019	Unpublished
FC12	S-UC 290	Fuente Celada	Inland	121	Chalcolithic	Chalcolithic	Femur	Ovis aries/Capra hircus	Animals		Adult	-20.0796	6.41976	1.04599	14.8125	37.1739	13.7626	0.1723	3.15126	575.336	182.573	Jones et al 2019	Unpublished
HOR01	S-UC 262	El Hornazo	Inland	UE 1031	Chalcolithic	Chalcolithic	Femur	Homo sapiens	Humans		Adolescent	-19.2	8.6	10.1501	3.92105	36.2979	13.4677	0.196471	3.14439	492.665	156.681	Jones et al 2019	Unpublished
HOR02	S-UC 263	El Hornazo	Inland	UE 1401	Chalcolithic	Chalcolithic	Rib	Homo sapiens	Humans		Adult	-19.7	9.5	8.21239	3.77941	39.3752	14.1576	0.208377	3.24475	503.897	155.296	Jones et al 2019	Unpublished
HOR03	S-UC 264	El Hornazo	Inland	UE 1411	Chalcolithic	Chalcolithic	Humerus	Bos taurus	Animals		Adult	-19.3	8.3	9.44036	2.16667	32.1868	11.641	0.17761	3.22577	483.259	149.812	Jones et al 2019	Unpublished
HOR04	S-UC 265	El Hornazo	Inland	UE 1411	Chalcolithic	Chalcolithic	Metacarpal	Canis familiaris	Animals		Adult	-19.1	8.2	10.2718	14.8723	42.1334	15.6034	0.215618	3.15033	521.087	165.407	Jones et al 2019	Unpublished
HOR05	S-UC 266	El Hornazo	Inland	UE 1411	Chalcolithic	Chalcolithic	Tibia	Ovis aries/Capra hircus	Animals		Adult	-19.4	9	10.347	14.1538	42.9103	16.0065	0.198709	3.12761	575.854	184.119	Jones et al 2019	Unpublished
HOR06	S-UC 267	El Hornazo	Inland	UE 1411	Chalcolithic	Chalcolithic	Tibia	Ovis aries/Capra hircus	Animals		Adult	-18.8	8.5	8.26762	11.6282	43.0311	16.0387	0.198219	3.13011	578.904	184.947	Jones et al 2019	Unpublished
HOR07	S-UC 268	El Hornazo	Inland	UE 1413	Chalcolithic	Chalcolithic	Radius	Bos taurus	Animals		Adult	-20.9	6.7	9.98068	15.5556	44.6324	16.6857	0.189033	3.1207	629.623	201.757	Jones et al 2019	Unpublished
HOR08	S-UC 269	El Hornazo	Inland	UE 1413	Chalcolithic	Chalcolithic	Tibia	Ovis aries/Capra hircus	Animals		Adult	-20.6	6.3	9.70831	14.0946	39.9355	14.9816	0.192462	3.10992	553.328	177.924	Jones et al 2019	Unpublished
HOR09	S-UC 270	El Hornazo	Inland	UE 1414	Chalcolithic	Chalcolithic	Metacarpal	Ovis aries/Capra hircus	Animals		Adult	-20.4	6.2	10.5651	11.88	47.0339	17.5565	0.199892	3.1255	627.458	200.754	Jones et al 2019	Unpublished
HOR10	S-UC 271	El Hornazo	Inland	UE 1031	Chalcolithic	Chalcolithic	Scapula	Bos taurus	Animals		Adult	-20.5	5.3	9.62886	1.64286	32.4444	11.7786	0.167554	3.2136	516.36	160.68	Jones et al 2019	Unpublished
HOR11	S-UC 272	El Hornazo	Inland	UE 1011	Chalcolithic	Chalcolithic	Femur	Bos taurus	Animals		Adult	-20.7	5.9	9.73271	3.31746	39.0759	14.3372	0.157538	3.17974	661.444	208.018	Jones et al 2019	Unpublished
HOR12	S-UC 273	El Hornazo	Inland	UE 347	Chalcolithic	Chalcolithic	Humerus	Cervus elaphus	Animals		Adult	-20	5.8	8.0646	2.75	38.2557	14.0133	0.184475	3.18495	553.004	173.63	Jones et al 2019	Unpublished
HOR13	S-UC 274	El Hornazo	Inland	UE 347	Chalcolithic	Chalcolithic	Tibia	Canis familiaris	Animals		Adult	-20.7	6.6	9.67685	3.30137	35.1034	12.8555	0.191269	3.18573	489.41	153.626	Jones et al 2019	Unpublished
HOR14	S-UC 275	El Hornazo	Inland	UE 347	Chalcolithic	Chalcolithic	Humerus	Bos taurus	Animals		Adult	-21.5	8.8	9.28423	5.53333	36.5178	13.4525	0.179519	3.167	542.453	171.283	Jones et al 2019	Unpublished
HOR15	S-UC 276	El Hornazo	Inland	UE 1311	Chalcolithic	Chalcolithic	Tibia	Canis familiaris	Animals		Adult	-20.2	6.3	10.1686	3.98611	33.8463	12.2794	0.176579	3.21574	511.143	158.95	Jones et al 2019	Unpublished
HOR16	S-UC 277	El Hornazo	Inland	UE 443	Chalcolithic	Chalcolithic	Tibia	Canis familiaris	Animals		Adult	-20.5	6.4	10.1717	14.3134	42.7094	16.0743	0.197316	3.09983	577.205	186.206	Jones et al 2019	Unpublished
HOR17	S-UC 278	El Hornazo	Inland	UE 441	Chalcolithic	Chalcolithic	Metacarpal	Bos taurus	Animals		Adult	-20.8	5.3	7.35596	10.2909	40.3367	15.0716	0.175642	3.12239	612.407	196.134	Jones et al 2019	Unpublished
ARR01	S-UC 12	Arroyal I	Inland	33	Late Neolithic	Neolithic	Humerus	Homo sapiens	Humans	F	Adult	-19.6	9.2	8.54258	3.99617	37.5719	13.8101	0.193851	3.17404	516.849	162.836	Jones et al 2019	Unpublished
ARR02	S-UC 28	Arroyal I	Inland	21	Chalcolithic	Chalcolithic	Humerus	Homo sapiens	Humans	M	Adult	-20.8	10.3	14.6984	6.79827	39.5176	14.3584	0.186214	3.21094	565.911	176.245	Jones et al 2019	Jones et al 2019
ARR03	S-UC 13	Arroyal I	Inland	25	Beaker	Chalcolithic	Humerus	Homo sapiens	Humans		Juvenil	-19.3	9.2	10.663	10.9978	41.3382	15.2339	0.207158	3.16584	532.131	168.086	Jones et al 2019	Unpublished
ARR04	S-UC 14	Arroyal I	Inland	21	Chalcolithic	Chalcolithic	Humerus	Homo sapiens	Humans	F	Adult	-19.5	10.9	11.7003	8.01115	41.118	15.1629	0.190606	3.16371	575.261	181.831	Jones et al 2019	Unpublished
ARR05	S-UC 15	Arroyal I	Inland	34	Late Neolithic	Neolithic	Humerus	Homo sapiens	Humans	F	Adult	-19.7	9.2	10.3694	7.52785	40.8963	14.9109	0.197698	3.19982	551.635	172.395	Jones et al 2019	Unpublished
ARR06	S-UC 16	Arroyal I	Inland	19	Chalcolithic	Chalcolithic	Humerus	Homo sapiens	Humans	F	Adult	-19.3	9.2	10.6581	4.85537	39.4324	14.1079	0.201803	3.26091	521.069	159.793	Jones et al 2019	Unpublished
ARR07	S-UC 17	Arroyal I	Inland	9	Beaker	Chalcolithic	Humerus	Homo sapiens	Humans		Adult	-19.6	8.7	9.72857	8.17476	40.2402	14.5176	0.203771	3.23379	526.606	162.845	Jones et al 2019	Unpublished
ARR08	S-UC 18	Arroyal I	Inland	9	Beaker	Chalcolithic	Humerus	Homo sapiens	Humans	F	Adult	-19.5	9.3	11.2536	6.56802	34.5308	12.2983	0.199946	3.27573	460.536	140.59	Jones et al 2019	Unpublished
ARR09	S-UC 19	Arroyal I	Inland	15	Beaker	Chalcolithic	Humerus	Homo sapiens	Humans	M	Adult	-19.3	9.9	10.1881	5.7792	39.2847	14.2442	0.177088	3.21761	591.565	183.852	Jones et al 2019	Jones et al 2019
ARR10	S-UC 20	Arroyal I	Inland	6	Chalcolithic	Chalcolithic	Humerus	Ovis aries	Animals		Adult	-20.8	6.8	12.3537	14.0221	44.4115	16.7044	0.209701	3.10178	564.761	182.076	Jones et al 2019	Unpublished
ARR11	S-UC 21	Arroyal I	Inland	6	Chalcolithic	Chalcolithic	Radius	Equus caballus	Animals		Adult	-20.1	9.4	8.14268	18.1997	36.9816	13.7917	0.179405	3.12834	549.694	175.714	Jones et al 2019	Unpublished
ARR12	S-UC 22	Arroyal I	Inland	15	Beaker	Chalcolithic	Radius	Ovis aries	Animals		Adult	-20.3	6.9	11.0433	2.78795	35.744	12.7113	0.18462	3.28066	516.289	157.374	Jones et al 2019	Unpublished
ARR13	S-UC 23	Arroyal I	Inland	-	Chalcolithic	Chalcolithic	Humerus	Ovis aries	Animals		Adult	-21	8.5	12.4068	16.7233	44.1004	16.1837	0.210761	3.17915	557.983	175.513	Jones et al 2019	Unpublished
ARR14	S-UC 24	Arroyal I	Inland	9	Beaker	Chalcolithic	Humerus	Canis familiaris	Animals		Adult	-19.7	9.2	10.4164	8.02311	41.3173	15.0863	0.206542	3.19518	533.448	166.954	Jones et al 2019	Unpublished
ARR15	S-UC 25	Arroyal I	Inland	9	Beaker	Chalcolithic	Humerus	Bos taurus	Animals		Adult	-21.1	6.1	7.11636	10.0068	45.8985	16.7769	0.182225	3.19178	671.675	210.439	Jones et al 2019	Unpublished
ARR16	S-UC 26	Arroyal I	Inland	9	Beaker	Chalcolithic	Metatarsal	Bos taurus	Animals		Adult	-19.4	9.3	10.0163	8.33909	40.2663	14.7202	0.209157	3.19134	513.379	160.866	Jones et al 2019	Unpublished
KA01	S-UC 720	Kaite	Inland	Surface	Late Neolithic	Neolithic	Humerus	Homo sapiens	Humans	M	Adult	-20.2	8.4	9.74093	8.21046	42.72	14.99	0.238637	3.32488	477.377	143.577	Unpublished	Unpublished
KA02	S-UC 721	Kaite	Inland	Surface	Late Neolithic	Neolithic	Humerus	Homo sapiens	Humans	F	Adolescent	-20.5	9.3	11.1312	3.78816	42.67	14.56	0.29572	3.41907	384.778	112.539	Unpublished	Unpublished
KA03	S-UC 722	Kaite	Inland	Surface	Late Neolithic	Neolithic	Humerus	Homo sapiens	Humans	M	Adolescent	-20	8.8	8.6123	5.16206	42.49	14.78	0.134825	3.35397	840.399	250.568	Unpublished	Unpublished
KA04	S-UC 723	Kaite	Inland	Surface	Chalcolithic	Chalcolithic	Humerus	Homo sapiens	Humans		Juvenil	-19.9	6.6	10.1809	11.5481	42.53	14.62	0.241192	3.39387	470.221	138.55	Unpublished	Unpublished
KA05	S-UC 724	Kaite	Inland	Surface	Late Neolithic	Neolithic	Femur	Equus caballus	Animals		Adult	-21.63	2.96	8.75911	13.6839	45.98	16.9	0.216335	3.17416	566.774	178.559	Unpublished	Unpublished
KA06	S-UC 725	Kaite	Inland	Surface	Late Neolithic	Neolithic	Tibia	Felix silvestris	Animals		Adult	-22.95	4.52	10.2036	5.92031	43.61	15.76	0.222886	3.22832	521.762	161.62	Unpublished	Unpublished
KA08	S-UC 727	Kaite	Inland	Surface	Late Neolithic	Neolithic	Humerus	Vulpes vulpes	Animals		Adult	-20.16	4.99	10.9237	9.78862	44.12	16.31	0.205013	3.15594	573.882	181.842	Unpublished	Unpublished
KA09	S-UC 728	Kaite	Inland	Surface	Late Neolithic	Neolithic	Tibia	Bos taurus	Animals		Adult	-21.04	4.2	9.40943	2.95576	24.86	9.05	0.159176	3.20479	416.479	129.955	Unpublished	Unpublished
KA10	S-UC 729	Kaite	Inland	Surface	Late Neolithic	Neolithic	Femur	Bos taurus	Animals		Adult	-21.42	4.19	11.6182	9.2205	37.4	14.11	0.211821	3.09237	470.838	152.258	Unpublished	Unpublished
KA11	S-UC 730	Kaite	Inland	Surface	Late Neolithic	Neolithic	Radius/ulna	Ovis aries/Capra hircus	Animals		Adult	-20.33	2.97	9.75934	14.7325	41.86	15.85	0.208688	3.08118	534.897	173.601	Unpublished	Unpublished
KA12	S-UC 731	Kaite	Inland	Surface	Late Neolithic	Neolithic	Radius/ulna	Ovis aries/Capra hircus	Animals		Adult	-21.52	4.3	12.9541	2.7229	21.74	8.05	0.109176	3.15072	531.009	168.536	Unpublished	Unpublished
AG01	S-UC 771	El Agua	Inland	Surface	Middle Bronze Age	Bronze Age	Mandible	Homo sapiens	Humans	M	Adult	-20.39	8.88	6.19729	7.87985	36.69	13.39	0.190515	3.19679	513.557	160.648	Unpublished	Unpublished
PABE01	S-UC 773	Palomera	Inland	Surface	Early Bronze Age	Bronze Age	Coxal bone	Homo sapiens	Humans	M	Adult	-19.8	10.2	7.62252	5.93541	41.36	15.26	0.194009	3.16208	568.496	179.785	Unpublished	Unpublished
PASD01	S-UC 774	Palomera	Inland	Surface	Early Bronze Age	Bronze Age	Cranium	Homo sapiens	Humans	M	Adult	-19.6	9.1	8.11173	3.34027	41.08	15.05	0.22	3.1845	497.939	156.364	Unpublished	Unpublished
QU-01	S-UC 1040	La Quebrantada	Inland	Mixed	Chalcolithic	Chalcolithic	Cranium	Homo sapiens	Humans		Adult	-19.2541	8.93153	5.91074	3	43.4713	16.2808	0.189059	3.11512	613.159	196.833	Unpublished	Unpublished
QU-02	S-UC 1041	La Quebrantada	Inland	Mixed	Middle Bronze Age	Bronze Age	Cranium	Homo sapiens	Humans		Adult	-19.4733	8.67204	7.18103	14.4	42.7108	15.8727	0.184808	3.13931	616.29	196.314	Unpublished	Unpublished
QU-03	S-UC 1042	La Quebrantada	Inland	Mixed	Early Bronze Age	Bronze Age	Cranium	Homo sapiens	Humans		Adult	-19.626	8.68085	6.18998	13.7	42.7769	15.9671	0.177495	3.12557	642.676	205.618	Unpublished	Unpublished
QU-04	S-UC 1043	La Quebrantada	Inland	Mixed	Early Bronze Age	Bronze Age	Cranium	Homo sapiens	Humans		Adult	-19.5221	8.93701	6.18147	13.7	44.2957	16.3883	0.189829	3.15338	622.256	197.33	Unpublished	Unpublished
QU-05	S-UC 1044	La Quebrantada	Inland	Mixed	Early Bronze Age	Bronze Age	Tibia	Homo sapiens	Humans		Adult	-19.186	8.56297	7.51808	15.8	45.5274	16.9201	0.18122	3.13919	669.941	213.412	Unpublished	Unpublished
QU-06	S-UC 1045	La Quebrantada	Inland	Mixed	Middle Bronze Age	Bronze Age	Tibia	Homo sapiens	Humans		Adult	-19.5986	8.30828	7.02664	15.6	42.4598	15.7513	0.178963	3.1449	632.677	201.176	Unpublished	Unpublished
QU-07	S-UC 1046	La Quebrantada	Inland	Mixed	Middle Bronze Age	Bronze Age	Tibia	Homo sapiens	Humans		Adult	-19.0889	8.99249	7.01754	10.4	41.3381	15.3231	0.17417	3.1474	632.915	201.091	Unpublished	Unpublished
QU-08	S-UC 1047	La Quebrantada	Inland	Mixed	Late Neolithic	Neolithic	Tibia	Homo sapiens	Humans		Adult	-19.2667	8.74614	10.9957	12.9	44.5313	16.6015	0.190384	3.12942	623.74	199.315	Unpublished	Unpublished
QU-09	S-UC 1048	La Quebrantada	Inland	Mixed	Early Bronze Age	Bronze Age	Tibia	Homo sapiens	Humans		Adult	-19.5918	8.57602	7.22876	13.2	41.2439	15.1747	0.205038	3.17093	536.407	169.164	Unpublished	Unpublished
QU-10	S-UC 1049	La Quebrantada	Inland	Mixed	Late Bronze Age	Late Bronze Age	Tibia	Homo sapiens	Humans		Adult	-19.6214	8.17375	7.63631	15	45.1659	16.7355	0.18603	3.14861	647.436	205.626	Unpublished	Unpublished
QU-11	S-UC 1050	La Quebrantada	Inland	Mixed	Middle Bronze Age	Bronze Age	Tibia	Homo sapiens	Humans		Adult	-19.1406	8.15021	8.92823	17.2	43.246	16.0017	0.19162	3.15303	601.832	190.874	Unpublished	Unpublished
QU-12	S-UC 1051	La Quebrantada	Inland	Mixed	Late Bronze Age	Late Bronze Age	Tibia	Homo sapiens	Humans		Adolescent	-19.8865	7.7136	6.66061	14.8	43.8523	16.2347	0.189473	3.15134	617.182	195.848	Unpublished	Unpublished
QU-13	S-UC 1052	La Quebrantada	Inland	Mixed	Late Neolithic	Neolithic	Tibia	Homo sapiens	Humans		Adult	-19.4398	9.11259	9.73868	13.2	45.4823	16.7979	0.18244	3.15889	664.802	210.454	Unpublished	Unpublished
QU-14	S-UC 1053	La Quebrantada	Inland	Mixed	Middle Bronze Age	Bronze Age	Tibia	Homo sapiens	Humans		Adult	-19.5406	8.218	8.83643	17.7	43.1505	16.081	0.190766	3.13054	603.19	192.679	Unpublished	Unpublished
QU-15	S-UC 1054	La Quebrantada	Inland	Mixed	Late Bronze Age	Late Bronze Age	Tibia	Homo sapiens	Humans		Adolescent	-19.5664	8.55731	8.36967	17.4	45.3358	16.827	0.211861	3.14327	570.635	181.542	Unpublished	Unpublished
QU-16	S-UC 1055	La Quebrantada	Inland	Mixed	Early Bronze Age	Bronze Age	Tibia	Homo sapiens	Humans		Adolescent	-19.7263	7.7512	7.29182	16.4	42.9814	15.9142	0.20452	3.15096	560.42	177.857	Unpublished	Unpublished
QU-17	S-UC 1056	La Quebrantada	Inland	Mixed	Late Neolithic	Neolithic	Tibia	Homo sapiens	Humans		Adult	-19.6667	9.13718	9.71757	15	44.3611	16.5087	0.202777	3.13499	583.38	186.087	Unpublished	Unpublished
QU-18	S-UC 1057	La Quebrantada	Inland	Mixed	Late Bronze Age	Late Bronze Age	Tibia	Homo sapiens	Humans		Adolescent	-19.5203	8.13863	9.12762	13.4	44.0341	16.3581	0.189487	3.14054	619.695	197.322	Unpublished	Unpublished
QU-19	S-UC 1058	La Quebrantada	Inland	Mixed	Late Neolithic	Neolithic	Tibia	Homo sapiens	Humans		Juvenil	-19.4491	10.8411	2.51151	16	43.7913	16.0297	0.20048	3.1872	582.485	182.758	Unpublished	Unpublished
QU-20	S-UC 1126	La Quebrantada	Inland	Mixed	Bronze Age	Bronze Age	Radius	Ovis aries/Capra hircus	Animals		Adult	-21.0116	5.91655	5.48948	19.6079	42.7566	16.0894	0.27672	3.10034	412.032	132.899	Unpublished	Unpublished
QU-21	S-UC 1127	La Quebrantada	Inland	Mixed	Bronze Age	Bronze Age	Metatarsal	Cervus elaphus	Animals		Adult	-20.6889	4.60194	9.95398	16.0288	42.0352	15.4508	0.222672	3.17402	503.403	158.601	Unpublished	Unpublished
QU-22	S-UC 1128	La Quebrantada	Inland	Mixed	Bronze Age	Bronze Age	Radius	Ovis aries/Capra hircus	Animals		Adult	-20.1474	4.28419	0.942973	15.2604	44.8039	16.9174	0.201879	3.08978	591.826	191.543	Unpublished	Unpublished
QU-23	S-UC 1129	La Quebrantada	Inland	Mixed	Bronze Age	Bronze Age	Mandible	Bos taurus	Animals		Adult	-20.9861	5.75463	9.44756	3.32372	21.3566	7.66248	0.108943	3.2517	522.761	160.766	Unpublished	Unpublished
QU-24	S-UC 1130	La Quebrantada	Inland	Mixed	Bronze Age	Bronze Age	Metatarsal	Bos taurus	Animals		Adult	-21.3672	5.46846	11.0751	14.4968	44.4269	16.5457	0.181962	3.13261	651.078	207.839	Unpublished	Unpublished
TR01	S-UC 1308	Trulla	Inland	2	Chalcolithic	Chalcolithic	Cranium	Homo sapiens	Humans		Adult	-20.4114	10.2072	3.80924	1.31536	39.5168	13.5488	0.353477	3.40274	298.119	87.6115	Unpublished	Unpublished
TR02	S-UC 1309	Trulla	Inland	2	Late Bronze Age	Late Bronze Age	Tibia	Homo sapiens	Humans		Adult	-19.7048	8.31965	5.80359	3.51356	23.8096	8.53425	0.305702	3.25487	207.693	63.81	Unpublished	Unpublished
CI01	S-UC 367	Los Cinchos	Inland	Surface	Early Bronze Age	Bronze Age	Rib	Homo sapiens	Humans	M	Adolescent	-20.8605	8.62423	14.8794	15.2593	39.3079	15.0008	0.203525	3.05712	515.027	168.468	González-Rabanal et al 2022	González-Rabanal et al 2022
MIRJ160	S-UC 772	El Mirón	Coastal	500	Middle Bronze Age	Bronze Age	Mandible	Homo sapiens	Humans	M	Adult	-21.5	9.11	15.073	8.53165	42.61	15.58	0.189453	3.19074	599.762	187.97	Unpublished	Unpublished
MIRJ161	S-UC 1060	El Mirón	Coastal	Surface	Chalcolithic	Chalcolithic	Maxillae	Homo sapiens	Humans		Infant	-21.3	9.4	15.6	28.8	41.9	15.7	0.2	3.11359	558.667	179.429	Unpublished	Unpublished
XLHB-38		El Mirón	Coastal	3.2	Bronze Age	Bronze Age	Rib	Cervus elaphus	Animals		Adult	-21.9555	3.3175	15.5945	12.5467	38.5807	14.3815	0.190505	3.12977	540.048	172.552	Stevens et al 2014	Unpublished
XLHB-39		El Mirón	Coastal	3.5	Bronze Age	Bronze Age	Rib	Cervus elaphus	Animals		Adult	-20.9325	4.2815	12.1445	4.5222	41.0751	15.0026	0.234374	3.19417	467.346	146.312	Stevens et al 2014	Unpublished
XLHB-40		El Mirón	Coastal	4	Chalcolithic	Chalcolithic	Vertebrae	Cervus elaphus	Animals		Adult	-21.3785	4.093	16.6935	14.5232	36.2871	13.5436	0.190677	3.12582	507.485	162.352	Stevens et al 2014	Unpublished
XLHB-41		El Mirón	Coastal	5	Chalcolithic	Chalcolithic	Coxal bone	Cervus elaphus	Animals		Adult	-21.9405	3.2245	16.2575	5.44018	33.7056	12.5464	0.202758	3.13421	443.295	141.437	Stevens et al 2014	Unpublished
XLHB-42		El Mirón	Coastal	5	Chalcolithic	Chalcolithic	Humerus	Cervus elaphus	Animals		Adult	-22.2335	3.5675	15.2812	8.48761	41.0461	15.248	0.197727	3.14055	553.573	176.266	Stevens et al 2014	Unpublished
XLHB-43		El Mirón	Coastal	9	Neolithic	Neolithic	Metatarsal	Cervus elaphus	Animals		Adult	-21.4675	2.957	13.0455	3.05603	37.0588	13.4062	0.192772	3.22502	512.644	158.958	Stevens et al 2014	Unpublished
XLHB-44		El Mirón	Coastal	9.6	Neolithic	Neolithic	Phalanx	Cervus elaphus	Animals		Adult	-21.4255	3.0165	12.6234	4.29669	35.9117	13.1992	0.206863	3.1742	462.937	145.844	Stevens et al 2014	Unpublished
XLHB-48		El Mirón	Coastal	10	Neolithic	Neolithic	Metacarpal	Cervus elaphus	Animals		Adult	-21.643	4.2985	13.987	3.2801	41.9028	15.2916	0.208974	3.19695	534.711	167.256	Stevens et al 2014	Unpublished
XLHB-49		El Mirón	Coastal	10	Neolithic	Neolithic	Metacarpal	Cervus elaphus	Animals		Adult	-21.5895	3.041	12.6606	3.72198	33.929	12.4287	0.21989	3.18488	411.467	129.194	Stevens et al 2014	Unpublished
XLHB-50		El Mirón	Coastal	10	Neolithic	Neolithic	Long bone	Cervus elaphus	Animals		Adult	-21.6955	3.861	11.3504	9.41585	37.3096	13.8	0.195049	3.1542	510.089	161.717	Stevens et al 2014	Unpublished
XLHB-51		El Mirón	Coastal	10	Neolithic	Neolithic	Femur	Cervus elaphus	Animals		Adult	-21.8195	3.9495	9.61911	8.85595	34.6999	12.8292	0.201463	3.15554	459.305	145.555	Stevens et al 2014	Unpublished
XLHB-91		El Mirón	Coastal	303.2	Neolithic	Neolithic	Coxal bone	Cervus elaphus	Animals		Adult	-21.7705	3.719	12.2431	3.50104	42.5438	15.5683	0.205042	3.18817	553.3	173.548	Stevens et al 2014	Unpublished
XLHB-92		El Mirón	Coastal	303.3	Neolithic	Neolithic	Radius	Cervus elaphus	Animals		Adult	-21.2045	3.0595	13.0095	7.78414	37.7735	13.869	0.18566	3.17752	542.547	170.745	Stevens et al 2014	Unpublished

## Sheet: STable2
STable 2. Descriptive statistics of stable isotope values of humans and animals by region.
Group	Region	n	meanC	medianC	minC	maxC	sdC	meanN	medianN	minN	maxN	sdN	meanS	medianS	minS	maxS	sdS
Humans	Coastal	31	-18.5152	-20.44	-21.5	-14.0361	2.78058	9.39002	9.32	8.67412	10.4148	0.390058	12.971	14.3514	2.05611	16.8865	3.76026
Humans	Inland	43	-19.652	-19.5918	-20.8605	-19.0889	0.420812	8.90868	8.85637	6.6	10.9	0.809305	8.7536	8.83643	2.51151	14.8794	2.42425
Animals	Coastal	26	-21.2376	-21.604	-22.9754	-17.36	1.34985	4.37884	4.02125	2.957	9.4	1.46324	13.5864	14.0279	-3.71249	18.094	4.08557
Animals	Inland	42	-20.5664	-20.6043	-22.95	-18.8	0.76123	6.13338	5.90827	2.96	9.4	1.70169	9.123	9.72051	0.942973	12.9541	2.58869

## Sheet: STable3
STable 3. Descriptive statistics of stable isotope values of humans by period.
Culture	Region	n	meanC	medianC	minC	maxC	sdC	meanN	medianN	minN	maxN	sdN	meanS	medianS	minS	maxS	sdS
Neolithic	Coastal	4	-20.8628	-20.9456	-21.12	-20.44	0.294287	9.48684	9.56	9.07735	9.75	0.315616	9.66695	9.99687	4.60086	14.0732	4.44286
Neolithic	Inland	9	-19.758	-19.6667	-20.5	-19.2667	0.399873	9.193	9.13718	8.4	10.8411	0.681938	9.03998	9.73868	2.51151	11.1312	2.609
Chalcolithic	Coastal	7	-20.9097	-20.8535	-21.3	-20.46	0.296943	9.03345	8.91812	8.67412	9.4	0.274556	12.932	13.4833	9.64608	15.6	2.10444
Chalcolithic	Inland	15	-19.5846	-19.4617	-20.8	-19.2	0.463386	9.18534	9.2	6.6	10.9	0.999889	9.81574	10.1881	3.80924	14.6984	2.48803
Bronze Age	Coastal	6	-20.9446	-20.9625	-21.5	-20.4	0.432279	9.39599	9.25229	9.11	10.0493	0.347145	10.7688	14.6517	2.05611	15.2706	6.42876
Bronze Age	Inland	14	-19.6532	-19.5952	-20.8605	-19.0889	0.47226	8.68952	8.64813	7.7512	10.2	0.569202	7.87221	7.26029	6.18147	14.8794	2.19366
Late Bronze Age	Coastal	14	-15.606	-15.2705	-17.8259	-14.0361	1.04319	9.53808	9.41824	9.05047	10.4148	0.389879	14.8783	14.7091	13.92	16.8865	0.786866
Late Bronze Age	Inland	5	-19.6599	-19.6214	-19.8865	-19.5203	0.144107	8.18059	8.17375	7.7136	8.55731	0.308681	7.51956	7.63631	5.80359	9.12762	1.3233

## Sheet: STable4
STable 4. Descriptive statistics of stable isotope values of animals by period.
Culture	Region	n	meanC	medianC	minC	maxC	sdC	meanN	medianN	minN	maxN	sdN	meanS	medianS	minS	maxS	sdS
Neolithic	Coastal	12	-21.0296	-21.5285	-22.49	-17.36	1.48164	4.52683	3.90525	2.957	9.4	1.87796	13.9436	13.0275	9.61911	18.094	2.66763
Neolithic	Inland	7	-21.2929	-21.42	-22.95	-20.16	0.931123	4.01857	4.2	2.96	4.99	0.769923	10.5182	10.2036	8.75911	12.9541	1.43217
Chalcolithic	Coastal	6	-21.0793	-21.6703	-22.2335	-17.5827	1.74324	4.51762	4.23392	3.2245	7.1	1.37814	15.2116	15.0388	13.6892	16.6935	1.11537
Chalcolithic	Inland	30	-20.3513	-20.5	-21.5	-18.8	0.650413	6.78153	6.40988	4.25679	9.4	1.49553	9.08764	9.69258	1.04599	12.4068	2.37851
Bronze Age	Coastal	8	-21.6684	-21.787	-22.9754	-20.5744	0.761175	4.05276	3.99761	3.01766	5.24093	0.756588	11.8317	13.7792	-3.71249	16.242	6.44524
Bronze Age	Inland	5	-20.8402	-20.9861	-21.3672	-20.1474	0.455866	5.20515	5.46846	4.28419	5.91655	0.722734	7.38182	9.44756	0.942973	11.0751	4.17023

## Sheet: STable5
STable 5. Statistical correlations between stable isotope values by period.
Total					Total
	Coastal		Inland			Coastal		Inland
Humans	d13C	d15N	d13C	d15N	Animals	d13C	d15N	d13C	d15N
d15N	0.22		0.88		d15N	0.15		0.00
d34S	0.09	0.04	0.73	0.14	d34S	0.92	0.06	0.51	0.85
Neolithic					Neolithic
	Coastal		Inland			Coastal		Inland
Humans	d13C	d15N	d13C	d15N	Animals	d13C	d15N	d13C	d15N
d15N	0.42		0.90		d15N	0.65		0.78
d34S	0.33	0.33	0.49	0.53	d34S	0.10	0.06	0.91	0.24
Chalcolithic					Chalcolithic
	Coastal		Inland			Coastal		Inland
Humans	d13C	d15N	d13C	d15N	Animals	d13C	d15N	d13C	d15N
d15N	0.09		0.28		d15N	0.10		0.05
d34S	0.07	0.01	0.99	0.17	d34S	0.66	0.10	0.90	0.25
Bronze Age					Bronze Age
	Coastal		Inland			Coastal		Inland
Humans	d13C	d15N	d13C	d15N	Animals	d13C	d15N	d13C	d15N
d15N	0.66		0.58		d15N	0.84		0.23
d34S	0.24	0.42	0.75	0.25	d34S	0.20	0.62	0.35	0.95
Late Bronze Age
	Coastal		Inland
Humans	d13C	d15N	d13C	d15N
d15N	0.96		0.68
d34S	0.16	0.01	0.08	1

## Sheet: STable6
STable 6. Statistical comparisons between coastal/inland groups by stable isotopes and period.
Total						Neolithic						Chalcolithic						Bronze Age						Late Bronze Age
Humans			Animals			Humans			Animals			Humans			Animals			Humans			Animals			Humans			Animals
	W	p		W	p		W	p		W	p		W	p		W	p		W	p		W	p		W	p		W	p
δ13C values	Coastal		δ13C values	Coastal		δ13C values	Coastal		δ13C values	Coastal		δ13C values	Coastal		δ13C values	Coastal		δ13C values	Coastal		δ13C values	Coastal		δ13C values	Coastal		δ13C values	Coastal
Inland	620	0.61	Inland	213	0.00	Inland	1	0.01	Inland	35	0.59	Inland	3	0.00	Inland	32	0.01	Inland	3	0.00	Inland	8	0.09	Inland	70	0.00	Inland	-	-
Humans			Animals			Humans			Animals			Humans			Animals			Humans			Animals			Humans			Animals
δ15N values	Coastal		δ15N values	Coastal		δ15N values	Coastal		δ15N values	Coastal		δ15N values	Coastal		δ15N values	Coastal		δ15N values	Coastal		δ15N values	Coastal		δ15N values	Coastal		δ15N values	Coastal
Inland	1018	0.00	Inland	209.5	0.00	Inland	27	0.19	Inland	44	0.90	Inland	45	0.62	Inland	23	0.00	Inland	78	0.00	Inland	5	0.03	Inland	70	0.00	Inland	-	-
Humans			Animals			Humans			Animals			Humans			Animals			Humans			Animals			Humans			Animals
δ34S values	Coastal		δ34S values		Coastal	δ34S values	Coastal		δ34S values	Coastal		δ34S values	Coastal		δ34S values	Coastal		δ34S values	Coastal		δ34S values	Coastal		δ34S values	Coastal		δ34S values	Coastal
Inland	1119	0.00	Inland	1010	0.00	Inland	36	0.00	Inland	84	0.00	Inland	105	0.00	Inland	180	0.00	Inland	54	0.35	Inland	35	0.03	Inland	70	0.00	Inland	-	-

## Sheet: STable7
STable 7. Regression matrix with site data of each variable used for sulfur isoscaping.
Site	Latitude	Longitude	d34S	r.age	r.dust	r.map	r.salt	r.ai	r.pet	r.elevation	r.clay	r.ph	r.cec	r.bulk	r.minage_geol	r.maxage_geol	r.meanage_geol	r.sr	r.bouger	r.mat	r.fert	r.ssa	r.ssaw	r.distance
Tomar	39.6015	-8.40726	13.1	300	3.38849e-07	775.911	1.20927e-07	7219.99	1077.5	64.6807	21.8266	68.6516	18.1213	1500.4	0	0.0117	0.00585	0.709976	155.39	16.1347	24.7624	71.142	38.1967	56.1912
Oficina do Senhor Carrillo	37.1467	-8.03157	13.67	345	3.40713e-07	550.554	6.3025e-08	4936.7	1105.85	217.979	28.8527	72.2237	22.3122	1562.26	145.5	161	153.25	0.708706	184.376	16.7105	4.16466	53.4791	32.7107	11.2857
Quinta da Boavista	37.1482	-8.02944	11.3667	345	3.40883e-07	550.554	6.29009e-08	4965.68	1104.96	217.979	28.8527	72.2237	22.3122	1562.26	145.5	161	153.25	0.708706	184.376	16.6615	4.208	53.4791	32.7107	11.5108
Evora (Remedios)	38.5701	-7.91541	16.3	345	3.88037e-07	629.416	5.62769e-08	5521.52	1135.41	281.576	21.4991	72.1127	13.6725	1511.35	299	385	340.25	0.715347	142.956	15.9801	31.6981	51.7225	28.3802	64.8169
Hospital da Misericordia	37.1264	-7.90808	10.725	345	3.46974e-07	551.753	5.58931e-08	5007.95	1102.66	208.329	31.2861	72.0675	25.7647	1514.26	145.5	161	153.25	0.70878	197.934	16.7228	3.83842	51.1114	31.0861	12.2308
Evora (Museu)	38.5723	-7.90713	13.6545	345	3.88801e-07	627.756	5.58529e-08	5519.08	1135.69	283.179	23.1716	72.4248	14.5666	1506.34	542	1000	771	0.715458	144.571	15.9724	31.6535	51.2903	28.0772	66.102
Evora (Loios)	38.5736	-7.90686	16.9	345	3.8883e-07	627.756	5.58522e-08	5512.87	1136.17	283.179	23.1716	72.4248	14.5666	1506.34	542	1000	771	0.715458	144.571	15.9768	31.6532	51.2903	28.0772	66.1294
Cacela-a-Velha	37.1559	-7.58358	12.0696	345	3.66525e-07	498.192	5.57449e-08	4470.31	1109.12	44.9131	26.5337	71.7728	20.0675	1605.55	0.0117	2.6	1.30585	0.709426	193.046	17.6374	3.99662	46.6306	27.8948	1.87011
Cacela Velha Fortaleza	37.1581	-7.57812	14.8067	345	3.66936e-07	496.184	5.57449e-08	4468.97	1109.36	38.4022	25.9672	73	20.4017	1600.49	5.3	23.03	14.165	0.709506	192.359	17.6535	4.01567	46.6306	27.8948	1.39311
El Hondón	43.3988	-4.72848	15.9154	650	2.76078e-07	824.627	1.50425e-07	9957.17	832.441	63.0576	22.8911	58.9586	28.0414	1176.91	299	359.2	329.1	0.710727	147.813	13.6896	18.4164	76.0521	40.9552	2.29333
La Llana	43.4028	-4.71019	14.5495	650	2.75783e-07	824.466	1.50425e-07	9935.55	831.318	45.5174	22.7523	58.7938	29.4176	1142.57	299	359.2	329.1	0.710756	146.233	13.8682	18.4668	75.9193	40.8836	1.4601
El Espinoso	43.3882	-4.57359	14.8767	650	2.78693e-07	837.374	1.50425e-07	10219.1	825.647	35.1311	20.6136	56	29.7728	1095.14	488.3	542	515.15	0.712189	128.989	13.9143	18.8435	74.1238	39.8752	0.888021
Los Avellanos II	43.35	-4.17446	14.2957	650	2.91695e-07	925.398	1.50425e-07	11700	795.057	122.973	24.2323	60.3864	23.2062	1211.41	99.6	145.5	122.55	0.709535	119.444	13.6306	20.8038	69.4477	37.2085	5.93792
Los Avellanos I	43.3502	-4.17402	13.5896	650	2.91683e-07	925.398	1.50425e-07	11700.1	795.007	122.973	24.2323	60.3864	23.2062	1211.41	99.6	145.5	122.55	0.709535	119.444	13.636	20.8101	69.4693	37.2212	5.92352
El Agua	43.0483	-4.08519	6.19729	650	3.2902e-07	872.299	1.50425e-07	10382.3	833.447	847.011	24.1003	58.719	30.5808	1174.06	65.5	199.6	132.55	0.709941	99.3374	10.4156	22.0658	60.2365	31.8443	39.267
Abrigo de La Castañera	43.3556	-3.85692	14.0415	650	2.98703e-07	1012.5	1.50425e-07	13303.6	761.498	71.1289	25	60.8198	27	1233.83	65.5	199.6	132.55	0.709478	135.052	14.0258	25.2926	66.8102	35.6641	5.9652
Molino de Arriba	42.3192	-3.82054	8.40579	650	4.15193e-07	558.468	1.06513e-07	5926.61	946.199	823.188	26.5077	74.26	20.1611	1392.95	0	0.0117	0.00585	0.710323	52.8112	11.2855	14.6298	40.8596	20.794	119.706
Arroyal I	42.4069	-3.75866	10.3066	650	4.08404e-07	599.68	1.15284e-07	6640.4	916.651	903.039	31.6341	74.8198	21.8352	1343.32	5.3	23.03	14.165	0.709449	46.3087	10.8413	14.5252	41.9944	21.4599	110.115
La Quebrantada	42.5599	-3.75513	8.06923	650	3.93059e-07	688.743	1.30578e-07	7696.17	887.459	986.47	24.8997	69.7609	21.9672	1308.15	5.3	23.03	14.165	0.709901	59.3552	10.3137	16.2521	44.9922	23.1669	92.8244
Fuente Celada	42.3982	-3.75198	9.71743	650	4.09338e-07	606.721	1.14412e-07	6603.05	917.379	934.776	30.5926	74.5077	21.2062	1340.76	5.3	23.03	14.165	0.709519	47.6473	10.8284	14.5414	41.8831	21.405	111.068
Kaite	43.0384	-3.66132	10.2993	650	3.39965e-07	918.198	1.50425e-07	11215.6	816.657	762.764	27.1925	64.125	27.4248	1211.21	65.5	99.6	82.55	0.709618	84.3591	10.6161	30.2403	56.3057	29.6369	40.3452
Palomera	43.032	-3.6568	7.86712	650	3.40805e-07	912.503	1.50425e-07	11149.8	818.459	762.031	29.5722	68.865	27.5009	1249.24	65.5	99.6	82.55	0.709132	81.3166	10.6268	30.4153	56.2066	29.5804	41.0392
El Hornazo	42.3756	-3.65367	9.47216	650	4.13397e-07	584.299	1.12149e-07	6373.38	921.951	880.742	25.6273	74.6725	18.0137	1389.22	0	0.0117	0.00585	0.710483	60.0579	11.1238	15.8097	40.5965	20.7207	112.416
Alto de la Rodilla	42.4514	-3.47528	8.40539	650	4.10844e-07	647.809	1.19728e-07	7142.31	903.737	931.122	27.9858	72.953	21.0328	1353.26	5.3	23.03	14.165	0.709367	52.0671	10.6407	18.6574	40.8765	20.9507	103.003
El Mirón	43.2454	-3.45257	13.6789	650	3.23139e-07	1056.64	1.50425e-07	13576.1	773.481	352.262	25.0261	56.0589	27.9791	1139.57	99.6	145.5	122.55	0.710554	117.393	12.9425	38.329	58.9163	31.0664	14.8997
La Fragua	43.4439	-3.42927	14.7538	650	3.02323e-07	1142.01	1.50425e-07	15663.7	736.604	123.313	24.6934	55.0209	40.2391	1016.44	99.6	145.5	122.55	0.710388	143.184	13.7567	39.2317	64.229	34.0366	0.790158
El Prado	42.6523	-3.07985	7.75307	650	4.09303e-07	722.322	1.39814e-07	8005.24	904.868	586.897	28.0436	69.4039	25.7938	1281.22	33.9	55.8	44.85	0.709401	53.7723	11.6052	30.3128	42.5284	22.0084	74.3383
La Lámpara	41.1627	-2.52097	7.99591	650	5.00761e-07	519.778	5.4973e-08	5288.64	997.932	1140.78	24.9202	73.2062	20.8736	1362.48	180	206	193	0.708975	46.9434	10.6289	12.0442	18.2958	9.95674	236.845
El Barranquete	36.8467	-2.2074	11.37	250	6.62242e-07	229.982	6.97852e-08	2182.75	1054.12	56.8977	27.6878	80.1802	16.6136	1499.49	0.0117	2.6	1.30585	0.708904	139.751	17.6737	2.07419	23.3816	16.0872	7.91114
Los Cascajos	42.5449	-2.191	7.86769	650	4.57948e-07	610.083	8.99127e-08	6060.01	1005.8	422.107	31.5337	74.2861	20.7938	1454.67	5.3	23.03	14.165	0.709048	51.5192	13.0161	26.8085	35.1826	18.2718	81.0489
Paternanbidea	42.7926	-1.75045	7.45834	650	4.54642e-07	998.735	7.76188e-08	10151.5	983.243	418.062	33.1003	70.8612	24.7139	1360.26	33.9	55.8	44.85	0.709422	53.4045	12.3263	38.7436	36.8621	19.1536	60.0611
Llano del Montico	42.6761	-1.47446	7.7589	650	4.71278e-07	929.538	7.63467e-08	9682.83	961.94	637.342	30.5367	69.377	28.3988	1224.75	5.332	55.8	30.566	0.709101	58.8235	11.3686	46.986	33.7312	17.5552	78.7457
La Sarsa	38.7612	-0.58075	6.11667	200	4.65714e-07	532.809	9.40393e-08	4778.08	1086.35	841.076	27.1127	70.1059	27.1678	1300.93	65.5	99.6	82.55	0.708907	85.6886	13.5876	14.8907	22.757	15.3878	38.7397
Ibiza (Ses Païsses de Cala d'Hort)	38.8913	1.24108	14.6862	250	4.35138e-07	478.333	1.20791e-07	4982.49	991.592	116.689	31.0798	70.6986	24.0384	1398.34	0.0117	2.6	1.30585	0.708967	169.838	17.1708	0	31.5452	21.4851	2
Ibiza (Puig des Molins)	38.9072	1.43028	13.35	250	4.35921e-07	443.197	1.20805e-07	4478.78	989.27	9.16866	30.1802	77.3122	21.6147	1457.36	0.0117	2.6	1.30585	0.708967	180.172	17.6628	0	32.655	22.2149	0.060385
Ibiza (S’Hort des Llimoners)	38.9064	1.43599	14.9353	250	4.35948e-07	443	1.20805e-07	4478.99	989.034	8.64263	30.8527	76.7072	25.1851	1418.74	0.0117	2.6	1.30585	0.708979	179.566	17.6661	0	32.7567	22.2818	0.156324
Ibiza (Es Soto)	38.9047	1.43715	15.0805	250	4.35961e-07	443	1.20803e-07	4479	989	8.64263	30.8527	76.7072	25.1851	1418.74	0.0117	2.6	1.30585	0.708979	179.566	17.6668	0	32.7758	22.2944	0.347248
Ca Na Costa	38.7271	1.44581	16.6444	250	4.36977e-07	456.36	1.2067e-07	4579.26	996.847	1.73858	31.784	74.7784	26.3904	1331.84	0.0117	2.6	1.30585	0.709207	167.275	17.8134	0	33.6718	22.7819	1
Can Reines	39.8493	3.12242	12.65	250	4.18605e-07	674.019	1.06267e-07	6872.39	978.444	6.98033	28.5077	73.0124	22.8817	1513.59	0.0117	2.6	1.30585	0.709023	168.573	16.8577	0	39.0953	27.3627	1
